# Supplementary material for: Efficient elimination of MELAS-associated m.3243G mutant mitochondrial DNA by an engineered mitoARCUS nuclease
Source: Nat Metab. 2023 Nov 30;5(12):2169–83. doi: 10.1038/s42255-023-00932-6 (PMC10730414; doi:10.1038/s42255-023-00932-6)
Supplement: Supplementary file 3 — Spreadsheet with the data used in graphs. [file 42255_2023_932_MOESM3_ESM.xlsx]

## Sheet: Fig 3A
mtDNA copy number (mtDNA/18S)					% mutant mtDNA					% WT mtDNA
Sample	Replicate #1	Replicate #2	Replicate #3		Sample	Replicate #1	Replicate #2	Replicate #3		Sample	Replicate #1	Replicate #2	Replicate #3
Control	16.7	14.9	13.3		Control	95.1	94.7	94.7		Control	6.3	6.3	6.4
1x102	17.2	14.7	13.8		1x102	93	92.2	92.5		1x102	8.6	9.2	9.4
1x103	18.1	12.9	15.3		1x103	66.8	72.8	66.5		1x103	33.7	28.5	34.2
1x104	13.5	13.2	11.1		1x104	1.9	3.1	1.4		1x104	98.4	98.9	99.5
1x105	15.6	14.7	9.8		1x105	0.5	0.2	0.2		1x105	100.8	100.4	102.8

## Sheet: Fig 3C
OCR - raw data
Time (minutes)	Control																																																1x105 RNA copies/cell
	Replicate #1	Replicate #1	Replicate #1	Replicate #1	Replicate #1	Replicate #1	Replicate #1	Replicate #1	Replicate #1	Replicate #1	Replicate #1	Replicate #1	Replicate #1	Replicate #1	Replicate #1	Replicate #1	Replicate #2	Replicate #2	Replicate #2	Replicate #2	Replicate #2	Replicate #2	Replicate #2	Replicate #2	Replicate #2	Replicate #2	Replicate #2	Replicate #2	Replicate #2	Replicate #2	Replicate #2	Replicate #2	Replicate #3	Replicate #3	Replicate #3	Replicate #3	Replicate #3	Replicate #3	Replicate #3	Replicate #3	Replicate #3	Replicate #3	Replicate #3	Replicate #3	Replicate #3	Replicate #3	Replicate #3	Replicate #3	Replicate #1
1.30899	4.0451	3.31599	3.20233	2.76211	3.4419	3.189	3.94354	3.07658	3.50702	3.85069	3.16188	3.64454	2.74835	2.99817			3.56822	3.63808	3.63106	3.96035	3.97569	4.16502	3.73712	3.5055	3.44668	3.34072	3.1169	3.65303	3.25348	3.07804	3.72367	3.34889	2.92767	3.15914	3.25357	3.41607	3.5534	2.96491	3.22349	3.26675	2.82358	2.62984	2.84843	3.02791	2.62349	2.37689			5.96245
7.77035	3.87652	2.97066	2.97336	2.71611	2.82378	2.84445	3.57733	2.79585	3.35429	3.38888	2.593	3.41003	2.48583	2.83658			3.53627	3.45983	3.39321	3.7246	3.57131	3.57066	3.48751	3.32544	3.19263	3.1486	3.00616	3.44456	3.06703	2.90036	3.21082	3.34659	3.08659	3.00476	3.01131	2.99429	3.28347	2.68649	2.8648	2.73029	3.12256	2.46881	2.73679	2.77611	2.64882	2.51787			5.81626
14.2309	3.92449	3.05425	3.06202	2.80473	2.78842	2.88982	3.45898	2.79643	3.38171	3.17861	2.61581	3.2884	2.55825	2.94689			3.44983	3.39081	3.39448	3.56765	3.51837	3.49233	3.39989	3.2263	3.14216	3.07985	2.92743	3.42578	3.07743	2.88267	3.31855	3.20354	2.99727	2.8436	2.85872	2.99786	3.07882	2.55036	2.79646	2.63468	2.65887	2.14036	2.76984	2.77298	2.82395	2.42193			5.82947
20.6912	3.91788	3.07165	3.15875	2.75096	2.88641	2.90421	3.57043	2.70608	3.4473	3.21572	2.62498	3.30516	2.66545	2.92083			3.46469	3.38882	3.39979	3.58629	3.54543	3.52849	3.37722	3.18335	3.19502	2.97614	2.89374	3.40705	2.95857	2.96444	3.31025	3.32572	2.78277	2.99146	2.86579	2.88745	3.06394	2.61986	2.66086	2.66485	2.7395	2.05882	2.6617	2.80125	2.79957	2.40839			5.79529
27.264	1.81606	1.25987	1.50009	1.20426	1.28109	1.52767	1.67912	1.15911	1.68236	2.01377	1.04041	1.49347	1.42721	1.20222			1.50827	1.54644	1.57619	1.72816	1.61089	1.69186	1.51706	1.46998	1.36719	1.30923	1.38581	1.5915	1.41266	1.22755	1.26204	1.64443	1.25543	1.28617	1.33913	1.34817	1.3092	1.58253	1.09329	1.11481	1.28535	0.775126	1.18952	1.38322	1.14192	1.08045			1.96511
33.7235	2.06361	1.11615	1.57043	1.12903	1.32937	1.43393	1.64244	1.15628	1.71314	1.86918	1.04808	1.50764	1.38443	1.26031			1.51428	1.54529	1.56021	1.64181	1.56634	1.62886	1.52996	1.40744	1.41449	1.22648	1.38855	1.6741	1.46842	1.32141	1.27594	1.642	1.14837	1.21297	1.20444	1.24762	1.28098	1.53489	1.08285	1.12438	1.29149	0.975381	1.14715	1.34707	1.19044	1.06473			1.90554
40.1857	1.98654	1.21858	1.55328	1.3047	1.33408	1.48466	1.50619	1.21044	1.8469	1.82278	1.15227	1.57319	1.45666	1.3515			1.46865	1.49299	1.55373	1.57364	1.57363	1.57459	1.49497	1.37498	1.42929	1.30401	1.31661	1.56712	1.39179	1.19294	1.33496	1.56123	1.29907	1.29061	1.45051	1.3447	1.3309	1.43072	1.25178	1.19348	1.37837	0.916574	1.16123	1.42455	1.3141	1.04141			1.89417
46.6496	1.90631	1.14026	1.56658	1.19414	1.20425	1.43026	1.58546	1.19038	1.82122	1.76199	1.09225	1.32254	1.49258	1.3165			1.49361	1.48864	1.55281	1.69529	1.55762	1.56238	1.56358	1.47345	1.43318	1.35072	1.31546	1.65518	1.44267	1.34358	1.32673	1.65252	1.23218	1.31332	1.44451	1.36461	1.27802	1.47144	1.05919	1.15433	1.37211	1.01445	1.18044	1.4879	1.23717	1.14909			1.82521
53.2154	5.72716	4.92667	5.07078	4.43879	4.37626	4.29727	5.49331	4.48277	4.92649	4.8245	4.26732	4.94735	4.06494	4.71419			5.33376	5.2559	5.29825	5.66541	5.16667	5.53641	5.05997	5.175	5.2316	5.17	4.57994	5.6674	4.91437	4.7278	4.73804	5.08571	4.68503	4.64552	4.50212	4.63745	4.91149	3.89239	4.27523	4.04833	3.84708	3.5034	4.03445	4.56413	4.05707	3.41235			10.1036
59.6778	5.71144	4.69017	4.94659	4.46084	4.43301	4.69245	5.09976	4.37224	4.78575	4.8347	3.97841	4.85787	4.03987	4.33135			5.31186	5.2344	5.33086	5.4788	5.19583	5.46119	5.17843	5.10084	5.11441	4.8459	4.36948	5.39422	4.73524	4.24024	4.44762	4.67326	4.40405	4.26068	4.48095	4.58789	4.38188	3.66072	4.04274	3.64476	3.72351	3.25855	3.722	4.17181	3.7726	3.43853			8.81842
66.1431	5.46743	4.52716	4.84724	4.3221	4.42044	4.67241	4.98155	4.26306	4.76741	4.85572	3.9292	4.67739	4.10797	4.2005			5.14661	5.10913	5.25907	5.43632	5.26544	5.42128	5.15065	5.11822	5.01371	4.71138	4.35297	5.31511	4.52734	4.19319	4.09988	4.39269	4.32692	4.10093	4.53681	4.50701	4.29528	3.7246	3.98975	3.67391	3.65563	3.20265	3.60132	4.11194	3.7192	3.38041			8.19942
72.6049	5.34174	4.27579	4.75205	4.30132	4.4178	4.61445	5.00366	4.1694	4.77232	4.71038	3.87481	4.60697	3.89223	3.9922			5.02633	5.03449	5.25982	5.30017	5.22574	5.27591	5.05142	4.99613	4.88977	4.6651	4.2368	5.07969	4.45824	4.09858	4.17108	4.35242	4.28464	4.12569	4.47701	4.55899	4.30262	3.80753	4.04143	3.79851	3.7395	3.23144	3.60317	4.18426	3.66643	3.48153			8.04946
79.1772	1.40842	0.658521	1.26959	0.849519	0.902463	1.03541	1.16482	0.796736	1.26154	0.621787	0.562405	0.835892	1.138	0.881532			1.10076	1.01327	1.02199	1.28995	1.12493	1.24278	1.0802	1.04149	1.05687	0.984645	1.01156	1.14508	0.915946	0.925546	0.790112	1.19722	0.88211	0.915543	1.09579	0.95489	0.977819	1.16984	0.826813	0.880941	0.922741	0.603771	0.821874	1.09266	0.921298	0.815483			1.28164
85.6458	1.39994	0.729407	1.29066	0.866048	0.88848	0.919389	0.97345	0.869152	1.38686	0.776901	0.777358	0.992822	1.20216	0.952837			1.00856	1.00072	1.08414	1.27513	1.09572	1.1907	1.04604	0.942541	1.07956	0.864705	0.941484	1.14637	0.924898	0.872742	0.818121	1.23322	0.677905	0.723846	0.980834	0.764745	0.870683	1.06241	0.824328	0.912147	0.968899	0.785475	0.75098	0.993495	0.825784	0.718211			1.30842
92.1131	1.38156	0.650532	1.24093	0.750542	0.778195	0.878566	0.857297	0.87613	1.26444	0.624902	0.645774	0.783516	1.06157	0.860848			0.975158	1.02065	0.993394	1.21196	1.084	1.10681	1.06121	0.910827	1.02313	0.83784	0.957711	1.07798	0.939886	0.808104	0.717482	1.12328	0.78742	0.892096	1.02836	0.955409	0.930934	0.937947	0.782743	0.930152	0.999735	0.901158	0.758113	1.0569	0.958914	0.810366			1.24653
98.5823	1.43691	0.686965	1.27198	0.863812	0.85545	0.784321	0.839679	0.883955	1.33669	0.700761	0.571485	0.925152	1.24075	0.945496			0.942567	0.981788	1.01388	1.16879	1.00732	1.16275	1.02106	0.891073	0.980641	0.872392	0.894346	1.11508	0.888004	0.714913	0.612577	1.12549	0.821866	0.729613	1.04128	0.981249	0.931512	0.959328	0.883059	0.925138	0.989205	0.764463	0.80995	0.995622	0.956725	0.719676			1.17428
[truncated: 191 more columns]
