# Supplementary material for: Efficient elimination of MELAS-associated m.3243G mutant mitochondrial DNA by an engineered mitoARCUS nuclease
Source: Nat Metab. 2023 Nov 30;5(12):2169–83. doi: 10.1038/s42255-023-00932-6 (PMC10730414; doi:10.1038/s42255-023-00932-6)
Supplement: Supplementary file 5 — Spreadsheet with the data used in graphs. [file 42255_2023_932_MOESM5_ESM.xlsx]

## Sheet: Fig 4A
mtDNA copy number (mtDNA/18S)					% mutant mtDNA					% WT mtDNA
Sample	Replicate #1	Replicate #2	Replicate #3		Sample	Replicate #1	Replicate #2	Replicate #3		Sample	Replicate #1	Replicate #2	Replicate #3
Control	14.3	15.8	15.6		Control	94.7	94.6	95.8		Control	6.4	7.2	6.2
mitoARCUS3.2	3.7	5.6	5.1		mitoARCUS3.2	12.5	3.8	5.5		mitoARCUS3.2	86.7	94.5	93.6

## Sheet: Fig 4B
OCR - raw data
Time (minutes)	Control																																												mitoARCUS3.2
	Replicate #1	Replicate #1	Replicate #1	Replicate #1	Replicate #1	Replicate #1	Replicate #1	Replicate #1	Replicate #1	Replicate #1	Replicate #1	Replicate #1	Replicate #1	Replicate #2	Replicate #2	Replicate #2	Replicate #2	Replicate #2	Replicate #2	Replicate #2	Replicate #2	Replicate #2	Replicate #2	Replicate #2	Replicate #2	Replicate #2	Replicate #2	Replicate #2	Replicate #2	Replicate #3	Replicate #3	Replicate #3	Replicate #3	Replicate #3	Replicate #3	Replicate #3	Replicate #3	Replicate #3	Replicate #3	Replicate #3	Replicate #3	Replicate #3	Replicate #3	Replicate #3	Replicate #1	Replicate #1	Replicate #1	Replicate #1	Replicate #1
1.30847	3.40491	3.88261	4.39037	3.40591	3.61484	3.22237	3.08604	3.89299	2.9422	2.98949	3.49338	2.91642		2.97415	2.15801	3.58737	3.33851	2.95228	2.98316	2.69879	2.60635	3.1906	1.88979	2.211	2.78043	2.68299	2.82255			2.30311	2.27228	3.87994	2.89582	2.35035	3.20832	2.64296	2.63196	2.22908	1.53767	2.18731					4.659	4.38876	3.59648	3.63511	4.4735
7.75889	3.35301	3.79911	3.682	3.33709	3.13645	2.76771	3.24761	3.39524	2.98572	3.04258	3.49852	3.10832		3.09464	1.79076	3.37161	2.78369	2.9856	3.19894	2.07397	2.58771	2.58359	1.87877	2.02575	2.81903	2.57848	2.82216			1.82185	1.57869	2.39615	1.99772	2.32481	2.89891	1.68848	2.33801	1.60403	1.22769	1.71032					4.39171	4.10522	3.48301	3.14907	3.63771
14.2114	2.92674	3.39259	3.40327	3.18312	2.90166	2.54573	3.00329	3.05378	2.83629	3.06589	3.35031	2.91346		2.76136	1.7803	3.12856	2.69828	2.81394	2.74934	2.18612	2.54158	2.40246	1.7229	2.01083	2.54544	2.38274	2.86701			1.67105	1.6661	2.17269	2.43027	1.90149	2.45573	2.0917	2.11507	1.54968	1.19563	1.87491					3.69714	3.89695	3.03909	3.35532	3.26024
20.6681	3.05928	3.00308	3.09291	2.73533	2.92861	2.4347	3.08226	2.52019	2.87601	2.93759	3.47207	2.60477		3.18695	1.99333	3.42068	2.78956	2.74924	2.87005	2.36658	2.72887	2.49339	2.09414	2.0932	2.65127	2.47199	2.85802			1.82746	1.59518	1.97617	2.19337	1.8809	2.49314	1.98961	1.9919	1.72052	1.28417	1.92406					3.79211	3.53228	3.22236	3.37667	3.3546
27.2297	2.15421	1.59878	1.94232	1.45505	1.41905	0.955378	1.65088	0.892066	1.37673	1.37396	1.59891	1.14446		1.09759	0.392447	1.60549	1.24337	1.14973	1.42878	0.769182	1.29009	0.752412	1.04438	0.713272	0.965862	1.12516	1.34844			0.281721	0.599955	0.766331	0.883037	0.391265	0.956549	0.320332	0.593708	0.51415	0.073445	0.388327					0.786049	1.654	1.35524	1.25387	1.14301
33.684	1.95731	1.82081	1.8097	1.64371	1.53004	0.944211	1.71075	1.07189	1.76725	1.45924	1.6852	1.50969		1.47406	0.563112	1.77583	1.1803	1.25132	1.51633	0.886303	1.25391	0.824944	0.693259	0.724312	1.09342	1.21185	1.25777			0.483549	0.638591	0.865909	0.981371	0.564091	0.907848	0.766844	0.690484	0.706165	0.401715	0.561029					1.10969	1.61422	1.70975	1.44372	1.50788
40.1443	1.34966	1.55837	1.64862	1.63682	1.22544	0.893683	1.67425	1.11365	1.50741	1.63936	1.65736	1.28103		1.21265	0.685949	1.82495	1.3525	1.20807	1.60728	0.99686	1.39142	0.758112	0.815305	0.682145	1.1449	1.28834	1.32414			-0.00107	0.143998	0.482913	0.628501	0.417759	0.759181	0.293061	0.48347	0.223326	-0.21345	0.084336					1.0438	1.55295	1.3461	1.59202	1.36488
46.6033	1.93989	1.76477	1.78934	1.48081	1.61691	1.36408	1.58316	1.27483	1.60417	1.70732	1.57642	1.40835		1.29564	0.628484	1.91036	1.30295	1.23914	1.41806	1.11696	1.37894	0.919774	0.796228	0.728352	1.18433	1.20819	1.31614			0.109895	0.345047	0.43114	0.572655	0.318832	0.935498	0.390979	0.48038	0.322729	-0.17381	0.330542					1.62261	1.55085	1.69449	1.61325	1.67729
53.166	3.81345	5.22596	5.15053	4.83215	4.32105	4.35737	4.27911	3.68126	4.32616	4.51337	4.74744	4.22681		4.53183	3.5698	4.85721	4.16467	4.5299	3.68284	3.66645	4.02593	3.56407	3.74769	3.34839	3.91521	3.48046	4.59626			2.80736	2.06406	2.15945	3.12707	3.00836	3.01811	3.2647	2.70934	2.13114	1.46769	2.48622					6.09267	6.02559	5.30782	5.85701	5.14476
59.6281	3.34784	4.88471	5.14356	4.49144	3.92279	3.77927	3.9442	3.35211	3.9099	3.992	4.07816	3.74799		4.58461	3.3274	4.72374	4.03575	4.21079	3.68403	3.4948	3.95635	3.1604	3.50639	3.23434	3.73195	3.42818	4.33347			2.48564	1.89203	2.04491	2.75764	2.97334	2.66242	2.99938	2.41311	2.03927	1.46587	2.32528					5.62112	5.65503	5.45172	5.45394	4.74107
66.0918	3.45277	4.68585	4.53209	4.69629	3.60685	3.74706	3.6427	3.35352	3.94753	4.03124	4.00767	3.60684		4.1765	3.0994	4.51796	3.77096	4.10129	3.39667	3.22987	3.87787	3.24009	3.3384	2.9871	3.3675	3.27716	4.07692			2.46188	2.17782	2.25911	2.92248	2.77569	2.73199	2.96871	2.54734	2.19505	1.48396	2.23657					5.07422	5.76499	5.36571	5.57894	4.52153
72.5511	3.51901	4.39661	4.55086	4.58249	3.5898	3.69426	3.63298	3.14812	3.82048	3.83901	3.7216	3.6763		4.34935	2.96403	4.39041	3.83897	4.03349	3.51815	3.3442	3.80832	3.21138	3.595	3.02363	3.36678	3.13626	4.1531			2.50302	2.44195	2.03854	2.79886	2.88232	2.89551	2.84873	2.37469	2.14729	1.61672	2.49895					4.67231	5.24464	5.1367	5.53567	4.32295
79.119	1.8863	1.17021	1.67221	1.26221	1.07405	0.776762	1.37893	0.424426	1.56239	1.17431	1.22812	0.966261		0.62879	0.34488	1.46969	0.881431	0.943879	0.739206	0.78169	1.33986	0.43587	1.09274	0.525651	0.895446	1.05112	0.977132			-0.04124	0.378995	0.266366	0.408737	0.15866	0.440871	0.120038	0.26769	0.316194	-0.28524	0.020731					0.507914	1.26239	1.22629	0.947856	0.964533
85.5827	1.81966	1.07307	1.3998	0.930204	1.07491	0.846891	1.20794	0.696936	1.34627	1.27511	0.919669	0.816694		0.681542	0.085942	1.34929	0.68644	0.793964	0.796183	0.589424	1.07059	0.455957	0.710229	0.256175	0.766736	0.831198	0.754948			-0.19944	0.325766	0.207618	0.418367	0.377298	0.328263	0.250381	0.183661	0.322155	-0.32584	0.048878					1.33189	1.11669	1.40565	1.21819	0.979141
92.0467	1.61445	1.30629	1.47819	1.45491	1.37339	1.07839	1.44338	0.635395	1.41698	1.37606	1.26389	1.12338		0.663419	0.08895	1.42543	0.90017	0.75026	0.998868	0.650207	1.26607	0.447694	0.764941	0.376476	0.882382	0.927293	0.908052			-0.1834	0.384863	0.184371	-0.1033	0.571408	0.397988	0.098488	0.205193	-0.01366	-0.25758	-0.17746					1.17286	1.32456	1.33453	1.22939	1.13993
98.5064	1.51355	1.20852	1.29036	1.09044	1.06416	0.755601	1.11127	0.568546	1.19699	1.35225	1.07648	0.867046		0.885409	0.19035	1.48851	0.877447	0.832861	1.10575	0.8594	1.34591	0.444173	0.830591	0.388124	1.06281	0.947635	0.853099			-0.09429	0.556025	0.161277	0.539721	0.340773	0.319562	0.387415	0.378848	0.245709	-0.23738	-0.00686					0.8045	1.19552	1.0869	1.37608	0.987474
[truncated: 39 more columns]

## Sheet: Fig 4E
mtDNA copy number (mtDNA/18S)					% mutant mtDNA					% WT mtDNA
Sample	Replicate #1	Replicate #2	Replicate #3		Sample	Replicate #1	Replicate #2	Replicate #3		Sample	Replicate #1	Replicate #2	Replicate #3
Control	17.6	15.9	17.6		Control	84.6	86.5	85.5		Control	16.7	14.2	15
mitoARCUS3.2	12.5	8.2	10.7		mitoARCUS3.2	1.8	3.4	2.4		mitoARCUS3.2	99.6	96.1	97.9

## Sheet: Fig 4F
OCR - raw data
Time (minutes)	Control																																														mitoARCUS3.2
	Replicate #1	Replicate #1	Replicate #1	Replicate #1	Replicate #1	Replicate #1	Replicate #1	Replicate #1	Replicate #1	Replicate #1	Replicate #1	Replicate #1	Replicate #1	Replicate #1	Replicate #1	Replicate #2	Replicate #2	Replicate #2	Replicate #2	Replicate #2	Replicate #2	Replicate #2	Replicate #2	Replicate #2	Replicate #2	Replicate #2	Replicate #2	Replicate #2	Replicate #2	Replicate #2	Replicate #3	Replicate #3	Replicate #3	Replicate #3	Replicate #3	Replicate #3	Replicate #3	Replicate #3	Replicate #3	Replicate #3	Replicate #3	Replicate #3	Replicate #3	Replicate #3	Replicate #3	Replicate #3	Replicate #1	Replicate #1	Replicate #1
1.31186	5.21297	4.93565	5.48613	5.79064	5.52029	5.34624	5.12871	5.54573	4.71737	5.20604	6.26258	5.50116	5.40107			4.97369	5.73214	6.11148	6.16117	6.1219	5.84608	5.32482	5.85113	4.94595	5.07555	4.91023	4.86714	5.08926	5.61376	5.36356	5.41665	6.05895	5.05971	6.12215	6.66874	6.56959	5.31521	5.51728	5.63114	5.73992	4.82469	5.04489	4.7543	5.71332	4.89329		5.81428	5.10246	5.51985
7.79332	5.23803	4.802	5.37916	5.45196	5.14032	5.20185	4.78152	5.3107	4.35546	4.87682	5.93439	5.3222	5.16918			4.99388	5.79155	6.05474	6.13901	6.09894	5.87424	5.25057	5.63031	4.92633	5.05493	4.95269	5.04505	5.1116	5.48347	5.19859	5.12355	5.64585	4.46958	5.13117	6.28934	6.27244	5.51963	5.05588	5.05489	5.78989	4.70737	5.39922	4.607	5.01654	4.72379		5.57887	4.82966	5.20793
14.2727	5.09501	4.70225	5.32611	5.3888	5.19702	4.97219	4.85308	5.18493	4.43839	4.8083	5.94431	5.24779	5.09828			5.0352	5.63057	5.90055	6.00099	5.9019	5.78799	5.13322	5.64553	4.88343	4.96288	4.8069	4.9299	5.11277	5.28321	5.19844	5.03947	5.55991	4.02494	4.84251	5.97839	6.3123	5.13775	4.94818	4.81656	5.30832	4.52699	5.2947	4.6055	5.03505	4.81222		5.57915	4.75629	5.26803
20.7543	5.08962	4.59354	5.24844	5.28642	5.01996	4.87859	4.71895	5.23184	4.37003	4.90527	6.03198	5.21289	4.8688			4.78642	5.67585	5.93502	5.96943	5.97305	5.69378	5.15787	5.58787	4.82563	4.89555	4.72913	4.8989	5.07852	5.18309	5.219	5.05138	5.76395	4.28667	4.88159	5.99162	6.31878	5.09033	4.92967	4.8193	5.50851	4.63653	5.1708	4.7259	5.22798	4.77958		5.51144	4.62983	5.12191
27.3477	1.88435	1.88359	1.97491	2.52361	1.86888	1.91341	1.66187	2.04369	1.92514	1.99362	2.92356	2.11269	2.07025			1.66247	2.33148	2.47911	2.32365	2.23833	2.32303	1.69135	2.02143	1.8096	1.89349	1.99125	1.81274	2.01051	1.92229	1.88039	1.95711	1.946	1.95746	1.89053	2.28994	2.34774	1.29375	1.86204	1.93903	2.77117	1.79147	2.36164	1.8237	2.23106	1.70867		1.974	1.48862	2.05534
33.8242	1.78295	1.69991	1.80145	2.37227	1.81036	1.76375	1.46439	1.92637	1.75402	1.91736	2.84513	2.01133	1.85517			1.72801	2.24786	2.48132	2.26599	2.34074	2.33668	1.64968	2.11601	1.86349	1.80305	1.91275	1.86909	2.04971	1.98271	1.82963	1.81596	2.00748	1.66531	1.84967	2.34753	2.49024	1.67796	1.83297	1.82795	2.29069	1.96877	2.48945	1.7963	1.90309	1.79943		1.8512	1.47599	1.94868
40.308	1.84482	1.75008	1.95705	2.46244	1.68426	1.80316	1.63349	2.14052	1.76217	1.98557	3.04822	2.17664	1.91535			1.66421	2.28016	2.45279	2.31218	2.35377	2.33346	1.80793	2.29387	1.87247	1.80908	1.8353	2.06793	2.09878	1.85815	1.8553	1.78045	2.00554	1.63275	1.87741	2.23091	2.49669	1.59325	1.73935	1.86137	2.30464	1.74753	2.51323	1.771	1.73748	1.71413		1.7836	1.45931	1.8704
46.7904	1.69712	1.60952	1.64077	2.25974	1.6913	1.60534	1.63051	1.91309	1.75015	1.81795	2.93327	1.89597	1.79642			1.60422	2.31788	2.51561	2.31668	2.35162	2.41499	1.71863	2.28342	1.87012	1.79662	1.97898	1.92213	2.1053	1.97401	1.90324	1.76614	2.03961	1.78204	1.83436	2.13963	2.36677	1.56157	1.97382	1.69124	2.55608	1.6862	2.54977	1.8017	1.89188	1.73337		1.74954	1.41681	1.73345
53.3794	6.95147	6.82502	7.77985	7.03013	7.86685	6.70488	7.01108	7.27548	6.00239	6.7981	7.8733	7.01473	6.46016			6.90049	8.28281	8.84977	8.7767	8.99273	8.61155	7.92876	8.63946	7.37992	7.09847	6.9005	7.43043	7.47067	7.21673	7.75826	7.71207	8.41644	5.34765	6.00964	8.6069	9.27491	7.6933	7.2834	6.68917	8.16964	6.59133	7.50118	6.5519	7.64221	6.83949		8.77935	7.15413	7.89588
59.8622	6.70936	6.40347	7.11386	6.77769	7.2743	6.26408	6.45886	6.82241	5.65492	6.18496	7.13905	6.53739	6.12525			6.46542	8.15942	8.4516	8.52264	8.69664	8.15936	7.52898	7.98587	7.00052	6.45041	6.45886	6.85846	6.63735	6.52245	7.36381	7.22075	8.10748	5.07506	5.22881	7.98386	8.56208	7.50805	6.71673	6.04046	6.67529	6.16952	6.84716	5.7051	6.47457	6.1607		8.34227	6.4055	7.32166
66.3424	6.35186	6.06942	7.08304	6.615	7.1102	5.89002	6.27968	6.64365	5.69056	6.00987	7.03364	6.02003	5.83422			6.24058	8.09512	8.1843	8.29711	8.43769	8.00935	7.32169	7.81149	6.82889	6.36009	6.29974	6.60072	6.3196	6.06544	6.73265	7.18733	7.95889	5.25354	5.4337	7.74765	8.52745	7.24266	6.60883	5.7854	6.62873	5.99584	6.79895	5.6783	5.76594	5.87844		7.96178	6.01677	7.02295
72.8311	6.29416	6.06686	6.99657	6.601	6.89156	5.84084	6.26933	6.65855	5.64681	6.01954	6.8958	6.28486	5.95547			6.3048	7.87394	8.24378	8.35851	8.35371	8.41034	7.33602	7.7413	6.82759	6.37123	6.36175	6.5705	6.33129	6.26786	6.73296	6.91925	7.65372	5.14292	5.60596	7.7531	8.47502	7.01046	6.57576	5.67447	6.57482	6.05444	6.71949	5.721	6.17947	6.02161		7.60979	6.08904	7.07349
79.4186	1.4199	1.59495	1.5663	2.16486	1.58402	1.51319	1.3613	1.58193	1.5929	1.70951	2.71856	1.76194	1.57224			0.992897	1.98491	1.94922	1.69565	1.79442	1.61278	1.1958	1.66202	1.47268	1.34189	1.52532	1.47837	1.74482	1.33959	1.34738	1.37735	1.65638	1.17394	1.75593	1.55895	1.9158	0.70817	1.37253	1.39858	2.23918	1.37667	1.83833	1.2861	1.55898	1.28133		1.56421	1.09211	1.54422
85.9091	1.42123	1.45602	1.52571	1.99914	1.42718	1.3581	1.30455	1.5907	1.44466	1.65145	2.69848	1.83505	1.46443			0.912555	1.85659	1.86275	1.66789	1.74612	1.54702	1.11396	1.63832	1.38431	1.35277	1.4986	1.45145	2.42368	1.22728	1.33449	1.34983	1.43357	1.3897	1.84445	1.67316	1.74567	1.08594	1.44416	1.48583	1.99404	1.3957	2.03879	1.4526	1.34971	1.42355		1.43769	1.05019	1.46276
92.3963	1.16714	1.36845	1.34259	2.01023	1.37131	1.3464	1.1541	1.64344	1.4196	1.61776	2.50999	1.67029	1.3327			0.874862	1.69377	1.8379	1.6777	1.67369	1.52356	1.17107	1.71514	1.39761	1.38799	1.4975	1.53141	2.05341	1.34108	1.25812	1.06724	1.38426	1.23312	1.44726	1.51681	1.7758	0.996583	1.2776	1.22556	1.91384	1.30487	1.96293	1.2155	1.36397	1.13977		1.22634	0.934171	1.31197
98.8766	1.13119	1.33581	1.27071	1.93841	1.43034	1.25531	1.26683	1.60265	1.35527	1.46824	2.51033	1.58654	1.32071			0.66899	1.63862	1.88304	1.46984	1.66476	1.47072	1.10902	1.49642	1.35013	1.11268	1.4307	1.35234	1.38583	1.25543	1.15682	1.14086	1.31511	1.30551	1.55283	1.487	1.70589	0.936457	1.40796	1.24015	1.9677	1.27536	2.0067	1.138	1.36113	1.12207		1.14095	0.843901	1.37446
[truncated: 43 more columns]

## Sheet: Fig 4I
mtDNA copy number (mtDNA/18S)						% mutant mtDNA						% WT mtDNA
Sample	Replicate #1	Replicate #2	Replicate #3	Replicate #4		Sample	Replicate #1	Replicate #2	Replicate #3	Replicate #4		Sample	Replicate #1	Replicate #2	Replicate #3	Replicate #4
Control	10	10.4	12.1	17.3		Control	94.1	92.8	93.7	93.4		Control	7.4	7.8	6.5	7.4
mitoARCUS3.2	2.7	2.8	3.8	3.6		mitoARCUS3.2	54.1	44	44.9	44.5		mitoARCUS3.2	32.7	41.5	39.6	40.1

## Sheet: Fig 4J
OCR - raw data
Time (minutes)	Control
	Replicate #1	Replicate #1	Replicate #1	Replicate #1	Replicate #1	Replicate #1	Replicate #1	Replicate #1	Replicate #1	Replicate #1	Replicate #1	Replicate #1	Replicate #1	Replicate #1	Replicate #1	Replicate #1	Replicate #1	Replicate #1	Replicate #1	Replicate #1	Replicate #1	Replicate #1	Replicate #1	Replicate #1	Replicate #1	Replicate #1	Replicate #1	Replicate #1	Replicate #1	Replicate #1	Replicate #2	Replicate #2	Replicate #2	Replicate #2	Replicate #2	Replicate #2	Replicate #2	Replicate #2	Replicate #2	Replicate #2	Replicate #2	Replicate #2	Replicate #2	Replicate #2	Replicate #2	Replicate #2	Replicate #2	Replicate #2	Replicate #2
1.31212	4.65616	3.67029	4.89168	3.58916	4.18599	4.372	3.63162	3.62838	4.75077	3.45708	4.28905	4.52645	4.09171	4.21169	4.12421	4.08717	4.13253	4.39493	3.51771	4.0519	4.64629	3.76404	2.78966	5.98506	4.84753						4.91968	3.80593	4.55396	5.35555	4.35393	5.88675	4.47888	3.58752	4.69596	5.05686	5.04472	5.59813	5.47226	5.08321	4.59725	4.75811	5.31216	5.44601	4.06397
7.78728	4.5727	3.72486	4.49713	2.56666	4.55204	4.1553	3.52974	3.50544	3.95703	3.18064	4.42364	4.07188	3.73869	4.18755	3.71047	3.79875	3.75809	4.28241	3.56428	1.70753	4.58087	3.65372	2.47786	5.60126	4.7965						4.67272	3.6889	3.93378	4.49493	3.49333	5.17853	3.67333	3.60052	4.25433	4.55363	4.38665	5.4351	5.02746	5.035	4.32173	4.13705	4.94557	5.05541	3.50326
14.2669	4.35182	3.58607	4.19683	2.38583	4.10335	4.02082	3.55862	2.54141	3.53199	3.02352	3.99994	3.71244	3.65411	3.87071	3.67556	3.67919	3.6031	3.72413	3.49979	2.52982	4.19412	3.54437	2.50127	5.48499	4.61965						4.582	3.63053	3.84084	4.15463	3.37058	5.17278	3.48572	3.30984	3.75747	4.58998	4.46583	5.1177	4.64431	4.62802	3.98389	3.95358	4.72054	5.11718	3.2316
20.7465	4.57046	3.70441	4.25145	2.84356	4.02315	4.13657	3.50259	3.18012	3.82287	3.34762	4.48469	4.14017	3.62711	4.14057	3.84981	3.57301	3.85788	4.17478	3.56389	2.66254	4.51989	3.63024	2.65781	5.49648	4.71955						4.53734	3.30564	3.78263	4.17561	3.20322	5.00454	3.33603	3.07266	3.74419	4.34042	4.25621	4.94414	4.52227	4.59123	4.1499	3.77621	4.78932	4.92965	3.13719
27.3386	1.06121	1.27604	1.35	1.57334	1.82292	1.73512	1.96597	1.25196	1.40369	1.31869	1.53035	1.73286	1.21851	1.89234	1.50167	1.14802	1.28563	1.63208	1.26045	1.4918	1.42486	1.98548	1.57673	2.37193	1.8895						1.99256	1.59369	1.57	2.1869	0.768489	2.84109	2.12212	2.16902	2.89138	2.3277	2.20934	2.7869	1.97734	2.47266	1.95206	4.01958	2.32746	2.87212	0.879944
33.8171	1.33441	1.1447	1.31138	1.81009	1.80961	1.68339	2.09842	1.29179	1.35311	1.25253	1.55243	1.78991	1.61658	1.9002	1.52337	1.37299	1.56706	1.57313	1.41639	0.848789	1.69312	1.64027	1.37042	2.69924	2.08306						1.92473	1.11798	1.20769	1.91756	0.872857	2.62281	2.01878	1.73251	2.61051	2.07203	1.99701	2.48591	2.05609	2.2563	1.82708	2.99241	2.3405	2.83835	1.01579
40.3001	1.29657	1.0672	1.36295	1.37635	1.777	1.84675	1.87537	1.42273	1.50287	1.2171	1.56385	1.86109	1.50922	2.00176	1.70641	1.34836	1.24655	1.73003	1.45405	0.733748	1.60804	1.71596	1.27372	2.74156	1.88876						2.0357	1.12731	1.30002	2.15747	0.725107	2.3689	1.783	1.83819	2.71142	2.17842	1.93936	2.66289	2.11249	2.2365	1.92992	3.11149	2.41454	2.88991	0.868907
46.782	1.19308	0.992533	1.19518	1.20883	1.90782	1.80265	2.1751	1.35953	1.45996	1.24453	1.5178	1.67866	1.55791	1.79039	1.51232	1.12886	1.09171	1.54739	1.34813	0.957024	1.62353	1.68181	1.2069	2.51077	1.72102						1.97061	0.995667	1.28725	2.25855	0.900793	2.39621	1.71208	1.95496	2.55601	2.18088	2.12843	2.79114	2.0472	2.23986	1.68449	3.06039	2.23483	2.82533	0.815121
53.3775	5.47755	4.34088	5.35084	3.19608	5.52761	5.50791	4.74311	4.4473	5.14325	3.72274	5.49398	4.87587	4.64286	5.29698	5.07005	4.17985	4.74353	4.94457	4.27409	4.52372	5.20287	4.81245	3.38646	6.26277	5.63527						5.61318	5.10954	4.51995	5.13304	4.19028	6.266	4.11838	3.57121	4.76926	5.42281	5.47611	6.35694	5.67857	5.70429	5.06794	5.5047	5.44407	5.9044	3.73295
59.8623	5.19805	3.8571	4.65411	3.14754	5.21185	4.81303	4.60489	4.35952	4.77896	3.71606	4.65749	4.72772	4.32921	4.76737	4.45009	4.09136	4.15042	4.6156	3.91427	3.84005	4.86696	4.3525	3.40322	5.91356	5.3215						5.25529	4.50327	4.28815	4.85014	4.05731	5.82879	3.94934	3.51576	4.51949	5.19176	4.8994	5.94887	5.30614	5.35019	4.54683	5.05293	4.90678	6.03411	3.45975
66.3479	5.10894	4.0793	4.73111	3.26365	5.32211	4.90815	4.71208	4.53453	4.81792	3.73847	4.97328	4.7867	4.41236	4.81825	4.56198	3.92885	4.37933	4.72198	3.92359	3.63864	4.82602	4.50374	3.25449	5.91044	5.18515						5.10172	4.44213	4.16504	4.9095	3.90491	5.83089	3.8875	3.5955	4.88134	5.17882	4.80051	5.80692	5.43191	5.38277	4.73947	5.16156	5.09007	5.83272	3.4287
72.8345	5.05527	3.82409	4.6178	3.31437	5.49043	4.95256	4.62394	4.44768	4.77299	3.81271	5.10179	4.75504	4.54282	4.8805	4.55091	4.08023	4.44116	4.74701	4.06431	3.80064	4.98587	4.37261	3.2908	5.78035	5.39677						5.00756	4.26966	4.34903	4.76138	3.77383	5.94203	3.88175	3.42269	4.62838	5.2419	4.89078	5.73345	5.28031	5.63151	4.84574	4.93591	5.02171	5.97663	3.58566
79.429	0.286144	0.227433	0.502927	1.24614	1.06845	1.17367	1.34114	1.25648	1.17589	0.889918	0.819274	1.09153	0.675523	1.29031	0.987335	0.862316	0.473038	1.57914	0.846293	1.63542	0.667024	1.17767	1.00793	1.18262	0.815045						1.1315	0.612762	0.685492	1.44412	0.02842	1.35534	1.45466	1.74389	2.36029	1.52035	1.18828	1.82195	1.24272	1.22473	1.00628	0.412081	1.5225	1.72816	0.165229
85.9245	0.074702	0.115147	0.211797	1.02334	1.09596	1.32119	1.02035	1.21484	0.864713	0.520112	0.819614	1.01807	0.830477	1.3551	0.965766	0.40394	0.196644	0.654458	0.698347	0.328006	0.692462	1.03234	0.37308	1.45009	0.942792						0.952435	0.430401	0.629229	1.22185	-0.0782	1.80753	1.5136	1.19745	2.14547	1.49906	1.28503	1.7125	1.10103	1.31431	0.786876	1.1621	1.42027	2.05815	0.045731
92.4139	0.13932	0.033535	0.244423	1.04346	1.13464	1.09838	1.28405	1.11287	0.85877	0.640284	0.697375	0.882403	0.697877	1.44254	0.873137	0.43428	0.364038	1.14468	0.760203	0.309177	0.76391	1.09478	0.387281	1.57271	0.709159						0.83031	0.553954	0.837729	1.32515	-0.07352	1.83343	1.29222	1.46895	2.18146	1.54168	1.27174	1.89714	1.17995	1.43995	1.05795	2.90895	1.56111	2.31549	-0.13419
98.9023	0.139674	0.162018	0.138885	0.983661	1.2116	1.14221	1.49886	1.08511	0.740123	0.717072	0.81856	0.827224	0.875686	1.71147	0.98305	0.449229	0.392286	1.07682	0.941912	0.146968	0.667455	0.980568	0.642636	1.54555	0.854436						0.797234	0.376974	0.650086	1.30239	-0.08003	1.75293	1.19334	1.32448	2.06582	1.39554	1.12775	1.74438	1.1084	1.65132	0.685003	2.16143	1.38855	2.3288	0.211061
[truncated: 131 more columns]
