# Supplementary material for: Efficient elimination of MELAS-associated m.3243G mutant mitochondrial DNA by an engineered mitoARCUS nuclease
Source: Nat Metab. 2023 Nov 30;5(12):2169–83. doi: 10.1038/s42255-023-00932-6 (PMC10730414; doi:10.1038/s42255-023-00932-6)
Supplement: Supplementary file 6 — Spreadsheet with the data used in graphs. [file 42255_2023_932_MOESM6_ESM.xlsx]

## Sheet: Fig 5B
mtDNA copy number (mtDNA/18S)					% mutant mtDNA					% WT mtDNA
Sample	Replicate #1	Replicate #2	Replicate #3		Sample	Replicate #1	Replicate #2	Replicate #3		Sample	Replicate #1	Replicate #2	Replicate #3
Control	10.3114	11.2411	10.5556		Control	94.6367	93.3747	94.2529		Control	6.92042	6.8323	7.81609
1x104	12.2698	11.7365	12.6389		1x104	94.7547	94.5626	97.1366		1x104	6.59898	6.85579	7.04846
1x105	10.5939	12.6824	11.0478		1x105	93.4974	94.373	93.3333		1x105	7.38137	7.55627	7.2549
1x106	11.9868	9.51613	12.3009		1x106	90	89.5745	91.3636		1x106	10.9259	11.4894	10.9091
2x106	14.1779	20.8705	14.3665		2x106	86.9482	87.2917	85.5096		2x106	14.2035	13.75	14.9682

## Sheet: Fig 5D
mtDNA copy number (mtDNA/18S)					% mutant mtDNA					% WT mtDNA
Sample	Replicate #1	Replicate #2	Replicate #3		Sample	Replicate #1	Replicate #2	Replicate #3		Sample	Replicate #1	Replicate #2	Replicate #3
Control	12.6238	13.4392	9.76654		Control	93.3852	94.2748	94.2408		Control	8.17121	6.48855	7.06806
1x104	9.74359	11.931	12.0482		1x104	5.94138	7.62712	7.58503		1x104	95.7497	93.5028	94.1156
1x105	13.0606	8.52941	12.7426		1x105	0.56701	0.748634	0.670436		1x105	99.6907	100.071	100.46
1x106	10.6101	11.73	10.1342		1x106	0.404275	0.537594	0.651899		1x106	100.432	100.966	99.981
2x106	9.19614	11.7105	14.2529		2x106	0.539286	0.572438	0.710938		2x106	99.4607	101.548	99.6797

## Sheet: Fig 5F
mtDNA copy number (mtDNA/18S)					% mutant mtDNA					% WT mtDNA
Sample	Replicate #1	Replicate #2	Replicate #3		Sample	Replicate #1	Replicate #2	Replicate #3		Sample	Replicate #1	Replicate #2	Replicate #3
Control	14.4924	14.1617	13.432		Control	95.2462	93.737	95.1542		Control	6.45161	7.09812	7.48899
1x104	15.9615	14.9042	11.4844		1x104	20.8955	23.2258	17.0824		1x104	79.3532	77.043	84.6993
1x105	14.311	15.3591	14.5013		1x105	1.89604	1.58781	0.342593		1x105	98.8465	99.129	100.954
1x106	17.8189	15.7986	12.3364		1x106	0.340909	0.179449	0.138667		1x106	100.341	100.244	101.957
2x106	14.2029	18.2684	13.025		2x106	0.1256	0.332553	0.211813		2x106	100.941	100.136	100.196
